# Supplementary material for: Clinical features and genetic background of the sympatric species Paracoccidioides brasiliensis and Paracoccidioides americana
Source: PLoS Negl Trop Dis. 2019 Apr 15;13(4):e0007309. doi: 10.1371/journal.pntd.0007309 (PMC6483274; doi:10.1371/journal.pntd.0007309)
Supplement: S1 Table — (XLSX) [file pntd.0007309.s001.xlsx]

## Sheet: Sheet1
Supplementary Table S1: Isolate identication, diagnosed species and genebank accession numbers for arf and gp43 loci
Isolate	Species	arf	gp43
Pb18	P. brasiliensis	AY013311	XM_010764774.1
IPEC19346	P. brasiliensis	KX463647.1	KX463648.1
IPEC27484	P. brasiliensis	KX463649.1	KX463650.1
IPEC28455	P. brasiliensis	KX463651.1	KX463652.1
IPEC30735	P. brasiliensis	KX463653.1	KX463654.1
MS1	P. brasiliensis*	JN680083.1	JN680093.1
MS2	P. brasiliensis*	JN680084.1	JN680102.1
5979	P. brasiliensis*	JN680085.1	JN680096.1
EPM29	P. brasiliensis	KT250992.1	KT251006.1
EPM35	P. americana	KT250993.1	KT251007.1
EPM54	P. restrepiensis	KT250994.1	KT251008.1
EPM60	P. americana	KT250995.1	KT251009.1
EPM62	P. restrepiensis	KT250996.1	KT251010.1
EPM77	P. restrepiensis	KT250997.1	KT251011.1
EPM81	P. restrepiensis	KT250998.1	KT251012.1
EPM87	P. americana	KT250999.1	KT251013.1
EPM104	P. lutzii	KT251000.1	KT251014.1
EPM106	P. americana	KT251001.1	KT251015.1
EPM127	P. brasiliensis	KT251002.1	KT251016.1
EPM134	P. lutzii	KT251003.1	KT251017.1
EPM155	P. americana	KT251004.1	KT251018.1
EPM162	P. lutzii	KT251005.1	KT251019.1
IPEC47835	P. brasiliensis	KU042925.1	KU042924.1
IPEC20960	P. americana	KU645891.1	KU645890.1
B1	P. brasiliensis	DQ004049.1	DQ003724.1
B2	P. brasiliensis	DQ004050.1	DQ003725.1
B3	P. brasiliensis	DQ004051.1	DQ003726.1
B4	P. brasiliensis	DQ004052.1	DQ003727.1
B5	P. brasiliensis	DQ004053.1	DQ003728.1
B6	P. brasiliensis	DQ004054.1	DQ003729.1
B7	P. americana	DQ004055.1	DQ003730.1
B8	P. brasiliensis	DQ004056.1	DQ003731.1
B9	P. brasiliensis	DQ004057.1	DQ003732.1
B10	P. brasiliensis	DQ004058.1	DQ003733.1
B11	P. brasiliensis	DQ004059.1	DQ003734.1
B12	P. brasiliensis	DQ004060.1	DQ003735.1
B13	P. americana	DQ004061.1	DQ003736.1
B14	P. brasiliensis	DQ004062.1	DQ003737.1
B15	P. americana	DQ004063.1	DQ003738.1
B16	P. brasiliensis	DQ004064.1	DQ003739.1
B17	P. brasiliensis	DQ004065.1	DQ003740.1
B18	P. restrepiensis	DQ004066.1	DQ003741.1
B19	P. brasiliensis	DQ004067.1	DQ003742.1
B20	P. brasiliensis	DQ004068.1	DQ003743.1
B21	P. brasiliensis	DQ004069.1	DQ003744.1
B22	P. brasiliensis	DQ004070.1	DQ003745.1
B23	P. americana	DQ004071.1	DQ003746.1
B24	P. brasiliensis	DQ004072.1	DQ003747.1
B25	P. brasiliensis	DQ004073.1	DQ003748.1
C1	P. restrepiensis	DQ004074.1	DQ003750.1
C2	P. restrepiensis	DQ004075.1	DQ003751.1
C3	P. restrepiensis	DQ004076.1	DQ003752.1
C4	P. restrepiensis	DQ004077.1	DQ003753.1
C5	P. restrepiensis	DQ004078.1	DQ003754.1
C6	P. restrepiensis	DQ004079.1	DQ003755.1
C7	P. restrepiensis	DQ004080.1	DQ003756.1
C8	P. restrepiensis	DQ004081.1	DQ003757.1
C9	P. restrepiensis	DQ004082.1	DQ003758.1
C10	P. restrepiensis	DQ004083.1	DQ003759.1
C11	P. restrepiensis	DQ004084.1	DQ003760.1
C12	P. restrepiensis	DQ004085.1	DQ003761.1
C13	P. restrepiensis	DQ004086.1	DQ003762.1
C14	P. restrepiensis	DQ004087.1	DQ003763.1
C15	P. restrepiensis	DQ004088.1	DQ003764.1
C16	P. restrepiensis	DQ004089.1	DQ003765.1
C17	P. restrepiensis	DQ004090.1	DQ003766.1
C18	P. restrepiensis	DQ004091.1	DQ003767.1
C19	P. restrepiensis	DQ004092.1	DQ003768.1
C21	P. restrepiensis	DQ004093.1	DQ003770.1
V1	P. venezuelensis	DQ004094.1	DQ003771.1
V2	P. americana	DQ004095.1	DQ003772.1
V3	P. venezuelensis	DQ004096.1	DQ003773.1
C20	P. restrepiensis	DQ004097.1	DQ003769.1
V4	P. venezuelensis	DQ004098.1	DQ003774.1
V5	P. venezuelensis	DQ004099.1	DQ003775.1
V6	P. venezuelensis	DQ004100.1	DQ003776.1
U1	P. brasiliensis	DQ004101.1	DQ003778.1
PE1	P. brasiliensis	DQ004102.1	DQ003779.1
A1	P. brasiliensis	DQ004103.1	DQ003780.1
A2	P. brasiliensis	DQ004104.1	DQ003777.1
A4	P. brasiliensis	DQ004105.1	DQ003781.1
A5	P. brasiliensis	DQ004106.1	DQ003782.1
A6	P. brasiliensis	DQ004107.1	DQ003783.1
A7	P. brasiliensis	DQ004108.1	DQ003784.1
A8	P. brasiliensis	DQ004109.1	DQ003785.1
P1	P. brasiliensis	DQ004110.1	DQ003786.1
P2	P. brasiliensis	DQ004111.1	DQ003787.1
A3	P. brasiliensis	DQ004112.1	DQ003788.1
B26	Paracoccidioides sp.	DQ004113.1	DQ003749.1
Pb01	P. lutzii	EU870317.1	EU870212.1
6810	P. lutzii	EU870318.1	EU870199.1
Raj2	P. lutzii	EU870319.1	EU870208.1
717	P. lutzii	EU870320.1	EU870200.1
3171	P. lutzii	EU870321.1	EU870201.1
7455	P. lutzii	EU870322.1	EU870197.1
133	P. americana*	EU870323.1	EU870210.1
84	P. lutzii	EU870324.1	EU870198.1
189	P. lutzii	EU870325.1	EU870203.1
61	P. lutzii	EU870326.1	EU870206.1
206	P. lutzii	EU870327.1	EU870202.1
694	P. lutzii	EU870328.1	EU870223.1
397	P. lutzii	EU870329.1	EU870207.1
57	P. lutzii	EU870330.1	EU870204.1
351	P. lutzii	EU870331.1	EU870209.1
769	P. brasiliensis*	EU870332.1	EU870211.1
218	P. lutzii	EU870333.1	EU870205.1
ED01	P. lutzii	JN680080.1	JN680094.1
MFC	P. lutzii	JN680081.1	JN680095.1
JHS	P. lutzii	JN680082.1	JN680095.1
JMS	P. lutzii	JN680086.1	JN680097.1
ROSC	P. lutzii	JN680087.1	JN680098.1
PlRO1	P. lutzii	JN680088.1	JN680099.1
8334	P. lutzii	JN680089.1	JN680100.1
1578	P. lutzii	JN680090.1	JN680101.1
EE	P. lutzii	JN680091.1	JN680103.1
IEC-2005	P. lutzii	JX065609.1	JX065607.1
IEC-1744	P. lutzii	JX065610.1	JX065608.1
EPM218	P. lutzii	KC732776.1	KC732777.1
15261	P. brasiliensis	MH029159	MH029198
21804	P. brasiliensis	MH029162	MH029201
22027	P. brasiliensis	MH029163	MH029202
22133	P. brasiliensis	MH029164	MH029203
29282	P. brasiliensis	MH029165	MH029204
28069	P. brasiliensis	MH029166	MH029205
27617	P. brasiliensis	MH029167	MH029206
28187	P. brasiliensis	MH029168	MH029207
25104	P. brasiliensis	MH029169	MH029208
28434	P. americana	MH029170	MH029209
28476-1	P. brasiliensis	MH029171	MH029210
28215	P. brasiliensis	MH029172	MH029211
28998	P. brasiliensis	MH029173	MH029212
27631	P. brasiliensis	MH029174	MH029213
28843	P. brasiliensis	MH029175	MH029214
28165	P. brasiliensis	MH029176	MH029215
27645	P. americana	MH029177	MH029216
47976	P. brasiliensis	MH029178	MH029217
43402	P. brasiliensis	MH029179	MH029218
42410	P. brasiliensis	MH029180	MH029219
42339	P. brasiliensis	MH029181	MH029220
29499	P. brasiliensis	MH029182	MH029221
29572	P. brasiliensis	MH029183	MH029222
29759	P. brasiliensis	MH029184	MH029223
31429	P. brasiliensis	MH029185	MH029224
34954	P. americana	MH029186	MH029225
35948	P. brasiliensis	MH029187	MH029226
37569	P. brasiliensis	MH029188	MH029227
39333	P. brasiliensis	MH029189	MH029228
40853	P. brasiliensis	MH029190	MH029229
30953	P. brasiliensis	MH029191	MH029230
31448	P. brasiliensis	MH029192	MH029231
35302	P. americana	MH029193	MH029232
43419	P. brasiliensis	MH029194	MH029233
43422	P. brasiliensis	MH029195	MH029234
48382	P. americana	MH029196	MH029235
48786	P. brasiliensis	MH029197	MH029236
29521	P. brasiliensis	KY656936.1	KY656941.1
37550	P. brasiliensis	KY656937.1	KY656942.1
43619	P. brasiliensis	KY656938.1	KY656943.1
43659	P. brasiliensis	KY656939.1	KY656944.1
46677	P. brasiliensis	KY656940.1	KY656945.1
47003	P. brasiliensis	KX685517.1	KX685515.1
47735	P. brasiliensis	KX685518.1	KX685516.1
17394-1	P. brasiliensis	MH029161	MH029200
2019H	P. brasiliensis	MF066651.1	MF066649.1
48773/4	P. brasiliensis	MF066650	MF066648
